# Supplementary material for: Precision Synthesis of Conjugated Polymer Films by Surface-Confined Stepwise Sonogashira Cross-Coupling
Source: Molecules. 2024 Nov 20;29(22):5466. doi: 10.3390/molecules29225466 (PMC11597661; doi:10.3390/molecules29225466)
Supplement: Supplementary file 1 [file molecules-29-05466-s001.zip]

Archive with 1 entries (1 files):
- molecules-3277259-supplementary.pdf
